# Supplementary material for: Effect of Plant-Based Proteins on Recovery from Resistance Exercise-Induced Muscle Damage in Healthy Young Adults—A Systematic Review
Source: Nutrients. 2025 Aug 7;17(15):2571. doi: 10.3390/nu17152571 (PMC12348865; doi:10.3390/nu17152571)
Supplement: Supplementary file 1 [file nutrients-17-02571-s001.zip]

Archive with 1 entries (1 files):
- nutrients-3768587-supplementary.pdf
